# Supplementary material for: Seasonal Dynamics of Eukaryotic Microbial Communities in the Water-Receiving Reservoir of the Long-Distance Water Diversion Project, China
Source: Microorganisms. 2024 Sep 11;12(9):1873. doi: 10.3390/microorganisms12091873 (PMC11433762; doi:10.3390/microorganisms12091873)
Supplement: Supplementary file 1 [file microorganisms-12-01873-s001.zip]

Archive with 1 entries (1 files):
- microorganisms-3178408-supplementary.pdf
